# Supplementary material for: Texture analysis of apparent diffusion coefficient maps: can it identify nonresponse to neoadjuvant chemotherapy for additional radiation therapy in rectal cancer patients?
Source: Gastroenterol Rep (Oxf). 2024 Apr 22;12:goae035. doi: 10.1093/gastro/goae035 (PMC11035003; doi:10.1093/gastro/goae035)
Supplement: goae035_Supplementary_Data [file goae035_supplementary_data.zip]

Archive with 2 entries (2 files):
- 2023-505 Supplementary Table_S2.docx
- 2023-505 Supplementary Table_S1.docx
